# Supplementary material for: Domains and Methods of Medical Device Technology Evaluation: A Systematic Review
Source: Public Health Rev. 2024 Jul 24;45:1606343. doi: 10.3389/phrs.2024.1606343 (PMC11303195; doi:10.3389/phrs.2024.1606343)
Supplement: Supplementary file 1 [file Table2.XLSX]

## Sheet: Planilha1
Study type	Definition	Reference
Descriptive review	A descriptive review aims to assess the extent of accumulated knowledge in a specific research topic. By focusing on propositions, theories, methodologies, or pre-existing findings, the central objective is to determine the presence of interpretable patterns or trends in this body of knowledge. In other words, the review seeks to identify whether there is consistency, recurrence, or clear directi…	Paré G, Kitsiou S. Chapter 9 Methods for Literature Reviews. In: Lau F, Kuziemsky C, editors. Handbook of eHealth Evaluation: An Evidence-based Approach [Internet]. Victoria (BC): University of Victoria; 2017 Feb 27. Available from: https://www.ncbi.nlm.nih.gov/books/NBK481583/
Systematic review	A systematic review, which aims to gather empirical evidence meeting specific criteria to address a research question. It employs explicit, systematic methods to minimize bias, ensuring reliable findings. The main features include clearly stated objectives, reproducible methodology, a comprehensive search for relevant studies, assessment of validity through risk of bias evaluation, and systematic…	Higgins JPT, Thomas J, Chandler J, Cumpston M, Li T, Page MJ, Welch VA (editors). Cochrane Handbook for Systematic Reviews of Interventions version 6.4 (updated August 2023). Cochrane, 2023. Available from www.training.cochrane.org/handbook.
Narrative Review	Narrative reviews aim to provide a comprehensive overview of a particular topic without adhering to explicit systematic methodologies, such as a specific research question and a comprehensive summary of all relevant studies. Systematic reviews, with their rigorous methodologies, are preferred for answering specific questions, while narrative reviews are better suited for providing a broader under…	Baethge, C., Goldbeck-Wood, S. & Mertens, S. SANRA—a scale for the quality assessment of narrative review articles. Res Integr Peer Rev 4, 5 (2019). https://doi.org/10.1186/s41073-019-0064-8
Research Survey	Survey research is a method of studying phenomena in which individuals gather information from a smaller group that represents a larger population. This approach unfolds in natural settings rather than controlled environments like laboratories. The selection of this smaller group stems from a particular population, precisely defined to ensure the generalization of results to that specific populat…	Visser, P. S., Krosnick, J. A., & Lavrakas, P. J. (2000). Survey research. In H. T. Reis & C. M. Judd (Eds.), Handbook of research methods in social and personality psychology (pp. 223–252). Cambridge University Press.
