# Supplementary material for: Domains and Methods of Medical Device Technology Evaluation: A Systematic Review
Source: Public Health Rev. 2024 Jul 24;45:1606343. doi: 10.3389/phrs.2024.1606343 (PMC11303195; doi:10.3389/phrs.2024.1606343)
Supplement: Supplementary file 2 [file Table3.XLSX]

## Sheet: JBI Text and Opinion
Text and Opinion
Lead Author/Year	1. Is the source of the opinion clearly identified?	2. Does the source of opinion have standing in the field of expertise?	3. Are the interests of the relevant population the central focus of the opinion?	4. Is the stated position the result of an analytical process, and is there logic in the opinion expressed?	5. Is there reference to the extant literature?	6. Is any incongruence with the literature/sources logically defended?	Title
Campbell (2017)	yes	yes	yes	yes	yes	yes	A new health technology assessment system for devices: The first five years
Segar (2021)	yes	yes	yes	yes	yes	Not applicable	A review of implementation frameworks to operationalize health technology assessment recommendations for medical technologies in the Singapore setting
Hawlik (2018)	yes	yes	yes	yes	yes	Not applicable	ANALYSIS of DUPLICATION and TIMING of HEALTH TECHNOLOGY ASSESSMENTS on MEDICAL DEVICES in EUROPE
Campbell (2018)	yes	yes	yes	yes	yes	Not applicable	ASSESSING the VALUE of INNOVATIVE MEDICAL DEVICES and DIAGNOSTICS: The IMPORTANCE of CLEAR and RELEVANT CLAIMS of BENEFIT
Crispi (2019)	yes	yes	yes	yes	yes	Not applicable	Assessment of Devices, Diagnostics and Digital Technologies: A Review of NICE Medical Technologies Guidance
Federici (2021)	yes	yes	yes	yes	yes	Not applicable	Coverage with evidence development schemes for medical devices in Europe: characteristics and challenges
WHO (2019)	yes	yes	yes	yes	yes	Not applicable	Decommissioning medical devices
Giménez (2020)	yes	yes	yes	yes	yes	Not applicable	Eleven years of economic evaluations of medical devices by the Spanish Network of Assessment Agencies. Methodological quality and cost-utility impact
Lee (2017)	yes	yes	yes	yes	yes	Not applicable	Eliciting preferences for medical devices in South Korea: A discrete choice experiment
Tarricone (2021)	yes	yes	yes	yes	yes	Not applicable	Establishing a national HTA program for medical devices in Italy: Overhauling a fragmented system to ensure value and equal access to new medical technologies
Erdös (2019)	yes	yes	yes	yes	yes	Not applicable	European Collaboration in Health Technology Assessment (HTA): goals, methods and outcomes with specific focus on medical devices
Lesén (2017)	yes	Uncertain	yes	yes	yes	Not applicable	Exploration and preferential ranking of patient benefits of medical devices: A new and generic instrument for health economic assessments
Hasegawa (2020)	yes	yes	yes	yes	yes	Not applicable	Formal Implementation of Cost-Effectiveness Evaluations in Japan: A Unique Health Technology Assessment System
Fuchs (2017)	yes	yes	yes	yes	yes	Not applicable	HTA of medical devices: Challenges and ideas for the future from a European perspective
Kovács (2022)	yes	yes	yes	yes	yes	Not applicable	Implementation of coverage with evidence development schemes for medical devices: A decision tool for late technology adopter countries
Serrano-Aguilar (2021)	yes	yes	yes	yes	yes	Not applicable	Postlaunch evidence-generation studies for medical devices in Spain: The RedETS approach to integrate real-world evidence into decision making
Torbica (2022)	yes	yes	yes	yes	yes	Not applicable	Pushing the boundaries of evaluation, diffusion, and use of medical devices in Europe: Insights from the COMED project
Daubner-Bendes (2021)	yes	yes	yes	yes	yes	yes	Quo Vadis HTA for Medical Devices in Central and Eastern Europe? Recommendations to Address Methodological Challenges
Funchs (2019)	yes	yes	yes	yes	yes	Not applicable	Testing a new taxonomic model for the assessment of medical devices: Is it plausible and applicable? Insights from HTA reports and interviews with HTA institutions in Europe
Tsai (2022)	yes	yes	yes	yes	yes	Not applicable	The reimbursement coverage decisions and pricing rules for medical devices in Taiwan
Pascal (2022)	yes	yes	yes	yes	yes	Not applicable	Integrating organizational impacts into health technology assessment (HTA): an analysis of the content and use of existing evaluation frameworks
Tarricone (2023)	yes	yes	yes	yes	yes	Not applicable	An accelerated access pathway for innovative high-risk medical devices under the new European Union Medical Devices and health technology assessment regulations? Analysis and recommendations
Cadeddu (2023)	yes	yes	yes	yes	yes	Not applicable	The added value of applying a disinvestment approach to the process of health technology assessment in Italy
Matsumoto (2023)	yes	yes	yes	yes	yes	Not applicable	Current Medical Technology Reimbursement System in Japan

## Sheet: SANRA Narrative review
Lead Author/Year	1.Justification of the article's importance for the readership	2.Statement of concrete aims or formulation of questions	3. Description of the literature search	4. Referencing	5. Scientific reasoning	6. Appropriate presentation of data	Total	Title
Tarricone (2017)	2- The importance is explicitly justified	1-Aims are formulated generally but not concretely or in terms of clear questions	0-The search strategy is not presented	2-Key statements are supported by references	2- Appropriate evidence is generally present	2- Relevant outcome data are generally presented appropriately	9	Challenges in the Assessment of Medical Devices: The MedtecHTA Project
Drummond (2022)	2- The importance is explicitly justified	2-One or more concrete aims or questions are formulated	1-The literature search is described briefly	2-Key statements are supported by references	2- Appropriate evidence is generally present	2- Relevant outcome data are generally presented appropriately	12	Challenges of Health Technology Assessment in Pluralistic Healthcare Systems: An ISPOR Council Report
Rothery (2017)	2- The importance is explicitly justified	2-One or more concrete aims or questions are formulated	1-The literature search is described briefly	2-Key statements are supported by references	2- Appropriate evidence is generally present	2- Relevant outcome data are generally presented appropriately	11	Characterising Uncertainty in the Assessment of Medical Devices and Determining Future Research Needs
Bogavac-Stanojević (2019)	1-The importance is alluded to but not explicitly justified	2-One or more concrete aims or questions are formulated	0-The search strategy is not presented	2-Key statements are supported by references	1- Appropriate evidence is introduced selectively	2- Relevant outcome data are generally presented appropriately	8	Economic evaluation as a tool in emerging technology assessment
Polisena (2018)	2- The importance is explicitly justified	2-One or more concrete aims or questions are formulated	1-The literature search is described briefly	2-Key statements are supported by references	2- Appropriate evidence is generally present	2- Relevant outcome data are generally presented appropriately	11	Health technology assessment methods guidelines for medical devices: How can we address the gaps? The International Federation of Medical and Biological Engineering perspective
Polisena (2019)	0-The importance is not justified	0-No aims or questions are formulated	0-The search strategy is not presented	2-Key statements are supported by references	2- Appropriate evidence is generally present	2- Relevant outcome data are generally presented appropriately	6	Health technology assessment of medical devices
Pecchia (2017)	2- The importance is explicitly justified	1-Aims are formulated generally but not concretely or in terms of clear questions	1-The literature search is described briefly	2-Key statements are supported by references	2- Appropriate evidence is generally present	2- Relevant outcome data are generally presented appropriately	10	Health technology assessment of medical devices in low and middle income countries: Study design and preliminary results
Ming (2022)	2- The importance is explicitly justified	2-One or more concrete aims or questions are formulated	2-The literature search is described in detail including search terms and inclusion criteria.	2-Key statements are supported by references	2- Appropriate evidence is generally present	2- Relevant outcome data are generally presented appropriately	12	Health technology assessment of medical devices: current landscape, challenges, and a way forward
Rejon-Parrilla (2022)	2- The importance is explicitly justified	2-One or more concrete aims or questions are formulated	2-The literature search is described in detail including search terms and inclusion criteria.	2-Key statements are supported by references	2- Appropriate evidence is generally present	2- Relevant outcome data are generally presented appropriately	12	How innovation can be defined, evaluated and rewarded in health technology assessment
Benz (2020)	2- The importance is explicitly justified	0-No aims or questions are formulated	0-The search strategy is not presented	2-Key statements are supported by references	2- Appropriate evidence is generally present	2- Relevant outcome data are generally presented appropriately	8	Integrating the Voice of the Patient Into the Medical Device Regulatory Process Using Patient Preference Information
Basu (2019)	2- The importance is explicitly justified	2-One or more concrete aims or questions are formulated	1-The literature search is described briefly	2-Key statements are supported by references	2- Appropriate evidence is generally present	2- Relevant outcome data are generally presented appropriately	11	Intrinsic properties of medical devices: considerations for economic evaluation
Tarricone; Torbica; Drummond (2017)	1-The importance is alluded to but not explicitly justified	0-No aims or questions are formulated	0-The search strategy is not presented	2-Key statements are supported by references	2- Appropriate evidence is generally present	2- Relevant outcome data are generally presented appropriately	7	Key Recommendations from the MedtecHTA Project
Schnell-Inderst (2017)	2- The importance is explicitly justified	2-One or more concrete aims or questions are formulated	2-The literature search is described in detail including search terms and inclusion criteria.	2-Key statements are supported by references	2- Appropriate evidence is generally present	2- Relevant outcome data are generally presented appropriately	12	Ten recommendations for assessing the comparative effectiveness of therapeutic medical devices: a targeted review and adaptation
Toscas (2022)	2- The importance is explicitly justified	2-One or more concrete aims or questions are formulated	2-The literature search is described in detail including search terms and inclusion criteria.	2-Key statements are supported by references	2- Appropriate evidence is generally present	2- Relevant outcome data are generally presented appropriately	12	Mapeamento dos bancos de dados em dispositivos médicos: revisão narrativa e o cenário brasileiro para avaliação com dados de mundo real (RWD)

## Sheet: AMSTAR
		1. Did the research questions and inclusion criteria for the review include the components of PICO? YES/NO		2. Did the report of the review contain an explicit statement that the review methods were established prior to the conduct of the review and did the report justify any significant deviations from the protocol? YES/PARTIAL YES/NO		3. Did the review authors explain their selection of the study designs for inclusion in the review? Yes/No		4. Did the review authors use a comprehensive literature search strategy? YES/PARTIALLY YES/NO		5. Did the review authors perform study selection in duplicate? YES/NO		6. Did the review authors perform data extraction in duplicate? YES/NO		7. Did the review authors provide a list of excluded studies and justify the exclusions? YES/ PARTIALLY YES/ NO		8. Did the review authors describe the included studies in adequate detail? YES/ PARTIALLY YES/ NO		9. Did the review authors use a satisfactory technique for assessing the risk of bias (RoB) in individual studies that were included in the review? RCT YES/ PARTIALLY YES/ NO/ Only non-randomized studies included		10. Did the review authors report on the sources of funding for the studies included in the review? YES/NO		11. If meta-analysis was performed did the review authors use appropriate methods for statistical combination of results? RCT YES/NO/ META-ANALYSIS WAS NOT PERFORMED		12. If meta-analysis was performed, did the review authors assess the potential impact of RoB in individual studies on the results of the meta-analysis or other evidence synthesis? YES/NO/ NO META-ANALYSIS CONDUCTED		13.Did the review authors account for RoB in individual studies when interpreting/ discussing the results of the review? Yes/No		14. Did the review authors provide a satisfactory explanation for, and discussion of, any heterogeneity observed in the results of the review? Yes/No		15. If they performed quantitative synthesis did the review authors carry out an adequate investigation of publication bias (small study bias) and discuss its likely impact on the results of the review? Yes/No/ No meta-analysis conducted		16. Did the review authors report any potential sources of conflict of interest, including any funding they received for conducting the review? Yes/No
Author/Year	Title	Evaluation	Justification	Evaluation	Justification	Evaluation	Justification	Evaluation	Justification	Evaluation	Justification	Evaluation	Justification	Evaluation	Justification	Evaluation	Justification	Evaluation	Justification	Evaluation	Justification	Evaluation	Justification	Evaluation	Justification	Evaluation	Justification	Evaluation	Justification	Evaluation	Justification	Evaluation	Justification	Total Rating
Reckers-Droog (2020)	Challenges with coverage with evidence development schemes for medical devices: A systematic review	No		Parcial Yes	A protocol was not published, but it was explicitly stated that the methods were established prior to the review.	Yes	Eligibility criteria were presented.	Yes	They present the strategy in the supplementary material.	Yes	It was explicitly presented.	Yes	It was explicitly presented.	Parcial Yes	They provided the justifications for the exclusions, but they did not present the list of excluded studies.	Yes	A list of all included articles and their details is provided.	No	Risk of bias assessment was not provided.	Yes	This study received funding from the Horizon 2020 Research and Innovation Program of the European Union under Grant Agreement No. 779306.	Meta-analysis was not conducted.	Not applicable to the qualitative study.	Meta-analysis was not conducted.	Not applicable to the qualitative study.	No		Yes		No meta-analysis conducted		Yes	No conflicts of interest were reported.	Critically Low	Evaluation Criteria: High - No or no critical weaknesses: The systematic review provides an accurate and comprehensive summary of the results from available studies addressing the research question. Moderate - More than one non-critical weakness*: The systematic review has more than one weakness but no critical flaws. It may provide an accurate summary of the results from included studies in the …
Blüher (2019)	Critical Review of European Health-Economic Guidelines for the Health Technology Assessment of Medical Devices	No		Parcial Yes	A protocol was not published, but it was explicitly stated that the methods were established prior to the review.	Yes	Eligibility criteria were presented.	Yes	They present the search strategy.	Yes	It was explicitly presented.	Yes	It was explicitly presented.	Yes	Presented in supplementary material.	Yes		Partial Yes		No		Meta-analysis was not conducted.	Not applicable to the qualitative study.	Meta-analysis was not conducted.	Not applicable to the qualitative study.	Yes	For the types of studies used (guidelines), the risk of bias in these studies was assessed through the identification of funding bodies and author disclosures.	Yes		No meta-analysis conducted		Yes		Critically Low
Tarricone (2017)	Improving the Methods for the Economic Evaluation of Medical Devices	No		Parcial Yes	A protocol was not published, but it was explicitly stated that the methods were established prior to the review..	Yes		Yes	They present the search strategy.	Yes		Yes		No		Yes		Partial Yes	They adapted the CHEERS checklist to assess the Economic Study analyses.	Yes	This study received funding from the Seventh Framework Program of the European Union under Grant Agreement HEALTH-F3-2012-305694.	Meta-analysis was not conducted.		Meta-analysis was not conducted.		No		Yes		No meta-analysis conducted		No		Critically Low

## Sheet: Type of study - Abstract
Article	Author	Year	Country/Region	Type of study	Abstract
A new health technology assessment system for devices: The first five years	Campbell et al	2017	England	Descriptive review -experience	It is about a study that, although not explicitly stated, presents the principles upon which the new system of evaluation for devices and diagnostics is based, as well as the process and methods for assessing technologies notified to NICE. Furthermore, it reports on the group's experience over the first 5 years, highlighting the primary challenges and providing crucial recommendations for those i…
A review of implementation frameworks to operationalize health technology assessment recommendations for medical technologies in the Singapore setting	Segar et al	2021	Republic of Singapore	Descriptive review -experience	This is a literature review on HTA-related implementation frameworks and strategies to implement in the Singapore setting. They obtained ten main themes considered key concepts in prominent implementation frameworks. A five-domain model for HTA implementation was developed. Finally, a general overview of what happens in Singapore was presented.
An accelerated access pathway for innovative high-risk medical devices under the new European Union Medical Devices and health technology assessment regulations? Analysis and recommendations	Tarricone et al	2023	Europe	Descriptive review -experience	This is a study that brought together a group of experts to analyze relevant issues in relation to high-risk MD. Furthermore, it brings a list of recommendations for a faster access route for high-risk innovative MD in the EU.
ANALYSIS of DUPLICATION and TIMING of HEALTH TECHNOLOGY ASSESSMENTS on MEDICAL DEVICES in EUROPE	Hawlik et al	2018	Europe	Descriptive review - cohort study	This cohort study analyzes European HTA reports, selecting ten high-risk devices for examination. A database search was conducted to compare and identify duplicate assessments carried out in Europe.
ASSESSING the VALUE of INNOVATIVE MEDICAL DEVICES and DIAGNOSTICS: The IMPORTANCE of CLEAR and RELEVANT CLAIMS of BENEFIT	Campbell et al	2018	Europe	Descriptive review -experience	This study examines the benefit claims of technologies submitted to the National Institute for Health and Care Excellence (NICE) Medical Technologies Evaluation Program. The purpose was to focus the attention of individuals involved in the development, research, and marketing of new products, as well as those dedicated to Health Technology Assessment (HTA), on the early and careful consideration …
Assessment of Devices, Diagnostics and Digital Technologies: A Review of NICE Medical Technologies Guidance	Crispi	2019	Europe	Descriptive review -experience	As of 2017, there is no knowledge of any study that has reviewed the complete sample of published Medical Technologies Guidance (MTGs) with the aim of assessing the evidence supporting the evaluations of the Medical Technologies Advisory Committee (MTAC) and the key drivers behind the decisions to adopt these technologies. The study in question aims to address this gap in the literature. It is ba…
Challenges in the Assessment of Medical Devices: The MedtecHTA Project	Tarricone et al	2017	Europe	Narrative review	The MedtecHTA project aimed to enhance HTA methods for a more comprehensive evaluation of MD. The highlighted challenges include the effects of device-operator interaction, the incremental nature of innovation, and the broad organizational impacts. The project, covering evidence review, geographic access variation, methodological frameworks, and organizational impact, sought to address these chal…
Challenges of Health Technology Assessment in Pluralistic Healthcare Systems: An ISPOR Council Report	Drummond et al	2022	N/E	Narrative review	A working group from the ISPOR Health Technology Assessment Council conducted research to address challenges specific to pluralistic healthcare systems. Drawing on their expertise, literature review, and a survey of US payers, the group recommends that countries with pluralistic systems establish a national HTA focus, develop uniform HTA method guidelines, ensure timely production of HTA, facilit…
Challenges with coverage with evidence development schemes for medical devices: A systematic review	Reckers-Droog	2020	Europe	Systematic Review	The study aimed to outline challenges faced by payers and manufacturers in assessing, choosing, implementing, and evaluating Coverage with Evidence Development (CED) schemes for MD. A systematic literature review was performed on six databases following PRISMA guidelines. The results of this study indicate that there are at least 20 challenges that payers and manufacturers might face when applyin…
Characterising Uncertainty in the Assessment of Medical Devices and Determining Future Research Needs	Rothery	2017	N/E	Narrative review	The paper aims to establish a framework for characterizing uncertainty and guiding coverage decisions in the evaluation of medical devices. It highlights that decisions regarding the adoption of medical interventions rely on evidence related to their costs and effects, but such evidence for medical devices may be limited for various reasons. The paper emphasizes the impact of early adoption on ev…
Coverage with evidence development schemes for medical devices in Europe: characteristics and challenges	Federici	2021	Europe	Descriptive review -experience	The study aimed to fill the knowledge gap regarding the utilization of Coverage with Evidence Development (CED) schemes for medical devices in Europe, as well as decision-makers' perceptions of their implementation. The research comprised three stages: development of a structured interview guide, interviews with decision-makers from 22 European countries, and qualitative synthesis of collected da…
Critical Review of European Health-Economic Guidelines for the Health Technology Assessment of Medical Devices	Blüher et al	2019	Europe	Systematic Review	This study comprises a review of Health Technology Assessment (HTA) guidelines published in Europe, supplemented by a systematic literature review following PRISMA guidelines. The primary objective is to provide a comprehensive overview of the economic dimension related to current HTA guidelines in Europe, specifically addressing medical devices, and to identify concerns raised and potential impr…
Current Medical Technology Reimbursement System in Japan	Matsumoto et al	2023	Japan	Descriptive review -experience	The aim of this study was to provide an overview of Japan's reimbursement system. A review of relevant health policies and regulations was conducted, and opinions and perspectives from key stakeholders were collected. The current system is unique, operating on a fee-for-service basis, and the timing of inclusion depends on the application category. Transparency and predictability in reimbursing n…
Decommissioning medical devices	WHO	2019	N/E	Guideline	Decommissioning medical devices is a critical process that guarantees the secure disposal of medical equipment. The World Health Organization (WHO) has issued a technical series on decommissioning medical devices, offering guidance on the decommissioning process and tools to ascertain the reasons, timing, and methods for decommissioning medical devices. The series also encompasses information abo…
Economic evaluation as a tool in emerging technology assessment	Bogavac-Stanojević and Nataša	2019	N/E	Narrative review	The text discusses the importance of medical technologies, including medical devices and in vitro diagnostics, in the current healthcare landscape. It emphasizes the need for economic evaluations to ensure reimbursement and appropriate use of these technologies, which is challenged by a lack of sufficient data and clinical studies, particularly for emerging technologies. The article specifically …
Eleven years of economic evaluations of medical devices by the Spanish Network of Assessment Agencies. Methodological quality and cost-utility impact	Giménez et al	2020	Spain	Descriptive review -experience	The study assessed the quality of economic evaluations in medical devices within the RedETS (2006-2016), examining their relationship with the SNS portfolio. The methodology included the selection of evaluations, quality assessment, analysis of impact on inclusion in the common SNS portfolio, and comparison of decisions against a cost-utility threshold. The analysis was conducted in collaboration…
Eliciting preferences for medical devices in South Korea: A discrete choice experiment	Lee and Bae	2017	South Korea	Descriptive review -experience	This is a study that employed a Discrete Choice Experiment (DCE) to understand the preferences of healthcare professionals regarding medical devices and their characteristics, especially concerning reimbursement and pricing. The study included decision-makers, experts in health technology assessment, experienced members of advocacy groups, and medical doctors as participants. The DCE involved pre…
Establishing a national HTA program for medical devices in Italy: Overhauling a fragmented system to ensure value and equal access to new medical technologies	Tarricone et al	2021	Italy	Descriptive review -experience	The study aims to describe the process undertaken in Italy to establish a national HTA program for MD. The program aims to ensure effective management and equal access to innovative technologies across the country, despite the decentralization of the Italian Healthcare System. It stands out for its inclusive, bottom-up, transparent, and comprehensive methodology, addressing everything from covera…
European Collaboration in Health Technology Assessment (HTA): goals, methods and outcomes with specific focus on medical devices	Erdös et al	2019	Europe	Descriptive review -experience	The European Network for Health Technology Assessment (EUnetHTA) began in 2006 with the aim of establishing a network of national public health technology assessment agencies, research institutes, and health ministries. The article aimed to outline the objectives, methods applied, tools developed, and results achieved at the European level in health technology assessment (HTA). Additionally, it p…
Exploration and preferential ranking of patient benefits of medical devices: A new and generic instrument for health economic assessments	Lesén et al	2017	Sweden	Survey	This article addresses a research endeavor aimed at exploring the potential benefits provided to patients by medical devices (MD). Interviews and questionnaires were conducted, enabling the identification of 20 attributes of MD. Based on these attributes, a questionnaire named MedTech20 was developed. This instrument was designed to assess how well the medical device fulfills each of the twenty g…
Formal Implementation of Cost-Effectiveness Evaluations in Japan: A Unique Health Technology Assessment System	Hasegawa	2020	Japan	Descriptive review -experience	Japan initiated discussions on cost-effectiveness evaluations in the fiscal year 2012 within the Central Social Insurance Medical Council (Chuikyo), which plays a crucial role in decision-making regarding insurance coverage and reimbursement prices in Japan. This article is a case study on the formal implementation of a cost-effectiveness evaluation in Japan. It is based on conference documents a…
Health technology assessment methods guidelines for medical devices: How can we address the gaps? The International Federation of Medical and Biological Engineering perspective	Polisena et al	2018	N/E	Narrative review	This study aims to enhance the assessment guidelines for Health Technology Assessment (HTA) of medical devices, involving biomedical engineers and clinicians. A search in grey literature was conducted, identifying gaps in current guidelines, and recommendations were ultimately derived through a focus group. Thirty recommendations were submitted to a panel of 32 experts from 17 countries through a…
Health technology assessment of medical devices	Polisena et al	2019	N/E	Narrative review	This is a chapter from a Clinical Engineering book. Regulatory approval for medical devices varies globally, with varying quality of evidence submitted by manufacturers. Healthcare providers should conduct health technology assessments (HTA) before and during the use of medical devices. Distinct approaches are needed for HTA on medical devices compared to drug therapies, considering product life …
Health technology assessment of medical devices in low and middle income countries: Study design and preliminary results	Pecchia	2017	N/E	Narrative review	The HTA of MD is an open challenge both in developed and less developed countries. One of the reasons is the lack of extensive testing of HTA methods for medical devices compared to drugs. In low- and middle-income countries, HTA is even more challenging due to the lack of standardization in operational environments. A literature review was conducted to identify the most relevant articles highlig…
Health technology assessment of medical devices: current landscape, challenges, and a way forward	Ming et al	2022	N/E	Narrative review	This narrative review aimed to describe the current scenario of HTA MD, analyze the characteristics of MD, identify their challenges compared to drugs, and explore international guidelines for potential solutions. The HTA Accelerator Database was utilized for this study. A literature review was conducted to understand the growth trend in relevant HTA publications, and a second literature search w…
How innovation can be defined, evaluated and rewarded in health technology assessment	Rejon-Parrilla	2022	France, Italy, England, Japan e Spain	Narrative review	Innovation can be conceptualized in various aspects when it comes to HTA. The objective of this article was to build a broad concept of innovation and a process to adapt it to individual HTA systems that may be useful for health policy formulators, considering whether and how their HTA structures capture innovation. To achieve this, a literature review was conducted using the snowball technique. …
HTA of medical devices: Challenges and ideas for the future from a European perspective	Fuchs et al	2017	Europe	Survey	This study explores the challenges in HTA of MD and procedures. Conducted through interviews with 16 European HTA institutions, the findings confirm existing issues (e.g., limited evidence) and reveal new insights (e.g., incremental innovations pose challenges). The study suggests potential improvements, including the adoption of new approaches like coverage with evidence development to address t…
Implementation of coverage with evidence development schemes for medical devices: A decision tool for late technology adopter countries	Kovács et al	2022	Europe	Survey	The study focuses on the limited use of coverage with evidence development (CED) schemes in Central and Eastern European (CEE) countries, known for being late adopters of new health technologies. The goal is to provide recommendations for CEE health technology assessment bodies and payer organizations to implement CED and reduce decision uncertainty for medical device reimbursement. The research …
Improving the Methods for the Economic Evaluation of Medical Devices	Tarricone et al	2017	Europe	Systematic Review	The paper explores the evaluation of MD, highlighting distinctive features like incremental innovation, dynamic pricing, learning curve, and organizational impact. Using the CHEERS checklist, supplemented with additional categories, the study assesses the reporting quality of economic evaluations on transcatheter aortic valve implantation (TAVI) and implantable cardioverter defibrillators (ICDs).…
Integrating organizational impacts into health technology assessment (HTA): an analysis of the content and use of existing evaluation frameworks	Pascal et al	2022	France	Descriptive review -experience	The research aimed to identify the existence of a framework for assessing organizational impact. This article describes the methods used to conduct this research, presents the results, and discusses the issues raised by these findings. Three types of investigations were carried out: an analysis of documents published by selected HTA organizations, a brief review of organizational impact issues, a…
Integrating the Voice of the Patient Into the Medical Device Regulatory Process Using Patient Preference Information	Benz et al	2020	N/E	Narrative review	The article explores how patients' preferences and experiences can be more significantly taken into account and incorporated during the phases of development, regulatory approval, and continuous use of medical devices.
Intrinsic properties of medical devices: considerations for economic evaluation	Basu and Eggington	2019	N/E	Narrative review	The study conducted a literature review using searches on PubMed and Google to understand the clinical significance, operational aspects, and economic viability of various medical devices, including diagnostics and implantables. The findings suggest that four device-specific criteria (learning curve, incremental innovation, dynamic pricing, organizational impact) recommended by the MedtechHTA pro…
Key Recommendations from the MedtecHTA Project	Tarricone et al	2017	Europe	Narrative review	The article provides an overview of the main recommendations of the MedtechHTA project. It was developed from other complementary research related to the project.
Mapeamento dos bancos de dados em dispositivos médicos: revisão narrativa e o cenário brasileiro para avaliação com dados de mundo real (RWD)	Toscas and Teixeira	2022	Brazil	Narrative review	The study aimed to map government databases related to medical devices, aiming to contribute as a source of real-world data (RWD) for HTA studies. It employed a narrative review and conducted a search in the Embase database, resulting in the selection of 29 articles, of which 5 were included. The investigation in the Datasus catalog identified 262 systems, with 12 of them generating data on medic…
Postlaunch evidence-generation studies for medical devices in Spain: The RedETS approach to integrate real-world evidence into decision making	Serrano-Aguilar et al	2021	Spain	Descriptive review -experience	The text describe the planned steps and procedures supporting Monitoring Studies in the context of Spanish Network for Health Technology Assessment and Services of the NHS (RedETS), together with a summary of the operational experiences and some lessons learnt from the first wave of Monitoring Studies.
Pushing the boundaries of evaluation, diffusion, and use of medical devices in Europe: Insights from the COMED project	Torbica et al	2022	Europe	Descriptive review -experience	This is a description of the COMED project aimed at serving as a resource for researchers and policymakers. The COMED Project aims to push the boundaries of current scientific knowledge by enhancing the evaluation of medical devices, investigating their dissemination across Europe, and developing tools to promote evidence-based policy formulation. The project has made significant contributions to…
Quo Vadis HTA for Medical Devices in Central and Eastern Europe? Recommendations to Address Methodological Challenges	Daubner-Bendes et al	2021	Europe	Survey	This study aims to provide guidance to Central and Eastern European (CEE) countries on methodological challenges in the evaluation of MD, with a focus on the transferability of scientific evidence. Within the COMED Horizon 2020 project, specific challenges were identified for early and late technology adopter countries. Issues related to HTA that pose greater challenges or require different solut…
Ten recommendations for assessing the comparative effectiveness of therapeutic medical devices: a targeted review and adaptation	Schnell-Inderst et al	2018	N/E	Narrative review	The study aimed to review existing guidelines on methods for evaluating the comparative effectiveness (CE) of therapeutic medical devices (TMD) and develop recommendations for systematic reviews (SRs) of CE for TMD as part of health technology assessments. The work is divided into three main components: a targeted literature review on research methods in Life Cycle Assessment (LCA) and specific f…
Testing a new taxonomic model for the assessment of medical devices: Is it plausible and applicable? Insights from HTA reports and interviews with HTA institutions in Europe	Fuchs et al	2019	Europe	Survey	The objective of this work was to evaluate the plausibility and applicability of a HTA taxonomy for MD by analyzing 1237 HTA reports (2004–2015) from 33 European institutions. The study concluded that the taxonomy was generally useful, assisting in the selection of technologies for assessment and highlighting methodological nuances for different taxonomic positions, as supported by interviews wit…
The added value of applying a disinvestment approach to the process of health technology assessment in Italy	Cadeddu et al	2023	Italy	Descriptive review -experience	The objective of the present analysis was to understand how a divestment approach in the Health Technology Assessment (HTA) process within the field of medical devices could assist policymakers in prioritizing budgetary allocations and expenditure of new healthcare resources. To achieve this, a brief review and field search were conducted to analyze and identify best practices among international…
The reimbursement coverage decisions and pricing rules for medical devices in Taiwan	O'Rourke	2020	Taiwan	Descriptive review -experience	This article aims to provide a comprehensive analysis of reimbursement coverage and pricing regulations for medical devices in Taiwan. Furthermore, it seeks to contextualize health technology assessments (HTA) and explore literature published on platforms dedicated to decision-making processes related to medical devices and pricing systems. The approach extends to a comparison with the realities …
