# Supplementary material for: Domains and Methods of Medical Device Technology Evaluation: A Systematic Review
Source: Public Health Rev. 2024 Jul 24;45:1606343. doi: 10.3389/phrs.2024.1606343 (PMC11303195; doi:10.3389/phrs.2024.1606343)
Supplement: Supplementary file 3 [file Table4.XLSX]

## Sheet: excluded articles
	Article	Author	Year	Journal	Justification
1	An EU-wide approach to HTA: An irrelevant development or an opportunity not to be missed?	Kanavos et al	2019	The European Journal of Health Economics	It does not explicitly demonstrate methods to support decision-making for the incorporation of medical devices into healthcare systems.
2	Arcabouço legal da incorporação e acesso a dispositivos médicos no Brasil: estrutura, tipos de avaliação e oportunidades para avanços	Contó et al	2020	JBES	It does not explicitly demonstrate methods to support decision-making for the incorporation of medical devices into healthcare systems.
3	Avaliação funcional de dispositivos médicos	Trindade et al	2019	Visa em Debate	It deeply discusses Mini-HTA with a focus on acquisition.
4	Barriers and facilitators of patient access to medical devices in Europe: A systematic literature review	Beck et al	2019	Health Policy	It does not explicitly demonstrate methods to support decision-making for the incorporation of medical devices into healthcare systems.
5	Companies’ Health Technology Assessment Strategies and Practices in Australia, Canada, England, France, Germany, Italy and Spain: An Industry Metrics Study	Wang et al	2020	Front Pharmacol	It discusses HTA from the perspective of companies in the development processes. It addresses companies in the pharmaceutical sector. It does not explicitly demonstrate methods to support decision-making for the incorporation of medical devices into healthcare systems.
6	Defining the clinician's role in early health technology assessment during medical device innovation - A systematic review	Smith et al	2019	BMC Health Serv Res	It discusses early HTA in medical devices, focusing on the participation of clinicians. However, it does not explicitly demonstrate methods to support decision-making for the incorporation of medical devices into healthcare systems.
7	Defining the relevant outcome measures in medical device assessments: An analysis of the definition process in Health technology assessment	Jacobs et al	2017	International Journal of Technology Assessment in Health Care	While the article was published during the inclusion period (2017), the collected and discussed data are from 2012 and 2014, which may be outdated. It does not explicitly demonstrate methods to support decision-making for the incorporation of medical devices into healthcare systems.
8	Designing and Implementing Deliberative Processes for Health Technology Assessment: A Good Practices Report of a Joint HTAi/ISPOR Task Force	Oortwijn et al	2022	Valeu Health	It addresses all healthcare technologies without focusing on MD. It does not explicitly demonstrate methods to support decision-making for the incorporation of medical devices into healthcare systems.
9	Advances in the Use of Real-World Evidence for Medical Devices: An Update From the National Evaluation System for Health Technology study	Fleurence et al	2019	CLINICAL PHARMACOLOGY & THERAPEUTICS	The article discusses the generation of evidence for medical devices to inform decisions throughout the product lifecycle, including market authorization, post-market surveillance, payer coverage and reimbursement, clinical practice, and patient choice. However, it does not delve into the use of RWE with a focus on HTA for incorporation.
10	Global atlas of medical devices	OMS	2022		It does not explicitly demonstrate methods to support decision-making for the incorporation of medical devices into healthcare systems.
11	Health Technology Assessment and Biomedical Engineering: Global trends, gaps and opportunities	Pecchia et al	2019	Med Eng Phys	The article discusses the importance of evidence-based/evidence-informed decision-making in HTA for MD and reports on the actions taken to strengthen and empower the sector. However, it does not explicitly demonstrate methods to support decision-making for the incorporation of medical devices into healthcare systems.
12	Health Technology Assessment as Part of a Broader Process for Priority Setting and Resource Allocation	Mitton et al	2019	Appl Health Econ Health Policy	The article discusses disinvestment and public engagement, addressing all healthcare technologies and not specifically focusing on MD. It does not explicitly demonstrate methods to support decision-making for the incorporation of medical devices into healthcare systems.
13	Health technology assessment of medical devices: The Canadian experience	Polisena et al	2017		Text not available.
14	HTA Reshaping: Rethinking the Health Technology Assessment Framework in Portugal	Pereira et al	2021	Port J Public Health	It addresses all healthcare technologies without focusing on MD. It does not explicitly demonstrate methods to support decision-making for the incorporation of medical devices into healthcare systems.
15	Identifying the Need for Good Practices in Health Technology Assessment: Summary of the ISPOR HTA Council Working Group Report on Good Practices in HTA	Kristensen et al	2019	Value Health	It covers all healthcare technologies without focusing on MD. It does not explicitly demonstrate methods to support decision-making for the incorporation of medical devices into healthcare systems.
16	Importance of HTA in modern clinical engineering	Avendaño et al	2017	IFMBE Proceedings	It discusses the role of clinical evidence in HTA for MD but it does not explicitly demonstrate methods to support decision-making for the incorporation of medical devices into healthcare systems.
17	Listado_de_comprobación_dominios_de_análisis_etico y legal	Gutiérrez-Ibarluzea et al.	2018	OSTEBA.	It covers all healthcare technologies without specifically focusing on MD. It does not explicitly demonstrate methods to support decision-making for the incorporation of medical devices into healthcare systems.
18	Medical devices regulations, management and assessment; new trends new needs	Pallikarakis	2020		It does not explicitly demonstrate methods to support decision-making for the incorporation of medical devices into healthcare systems.
19	Registry data for use in health technology assessments in norway – opportunities and challenges	Hagen e Wisløff	2021	Norsk Epidemiologi	It covers all healthcare technologies without specifically focusing on MD. It does not explicitly demonstrate methods to support decision-making for the incorporation of medical devices into healthcare systems.
20	Review of management models for needs assessment to acquire biomedical equipment	Quintana e Cruz	2022	Health and Technology	It does not discuss the incorporation into healthcare systems or HTA with a focus on the hospital environment.
21	Similarities and Differences in Health Technology Assessment Systems and Implications for Coverage Decisions: Evidence from 32 Countries	Fontrier et al	2022	PharmacoEconomics	It covers all healthcare technologies without specifically focusing on MD. It does not explicitly demonstrate methods to support decision-making for the incorporation of medical devices into healthcare systems.
22	Stakeholders studies in HTA. A theoretical approach	Martinez-Licona et al	2019	CLAIB 2019	The focus and discussion are centered on stakeholder involvement at the organizational level rather than at the healthcare systems level. It does not explicitly demonstrate methods to support decision-making for the incorporation of medical devices into healthcare systems.
23	Systematic literature review on the implicit factors influencing the HTA deliberative process in Europe	Monleón et al	2022	J Mark Access Health Policy	The study restricted the scope to medical devices, excluding articles that discuss MD as an exclusion criterion.It does not explicitly demonstrate methods to support decision-making for the incorporation of medical devices into healthcare systems.
24	WHO compendium of innovative health technologies for low-resource settings 2022	OMS	2022		It does not explicitly demonstrate methods to support decision-making for the incorporation of medical devices into healthcare systems.
25	Real-world data and evidence in health technology assessment: When are they complementary, substitutes, or the only sources of data compared to clinical trials?	Pouvourville G et al	2023	Elsevier	Text not available.
