# Supplementary material for: Domains and Methods of Medical Device Technology Evaluation: A Systematic Review
Source: Public Health Rev. 2024 Jul 24;45:1606343. doi: 10.3389/phrs.2024.1606343 (PMC11303195; doi:10.3389/phrs.2024.1606343)
Supplement: Supplementary file 4 [file Table1.XLSX]

## Sheet: 14-10-2022
Filters applied: in the last 5 years, English, Portuguese, Spanish.
Databases	search strategy	Results
Pubmed	((((((((((((((("Equipment and Supplies"[Mesh]) OR (Equipment[Title/Abstract] AND Supplies[Title/Abstract])) OR (Supplies[Title/Abstract] AND Equipment[Title/Abstract])) OR (Apparatus[Title/Abstract] AND Instruments[Title/Abstract])) OR (Instruments[Title/Abstract] AND Apparatus[Title/Abstract])) OR (Supplies[Title/Abstract])) OR (Inventories[Title/Abstract])) OR (Inventory[Title/Abstract])) OR (M…	480
EMBASE	1- 'devices'/exp (4.971.262)	2093
	2- ('devices'/exp OR 'apparatus' OR 'apparatus, equipment and supplies' OR 'device' OR 'equipment' OR 'equipment and supplies' OR 'instrument' OR 'instrument, device' OR 'instrumentation') AND 'biomedical technology assessment' OR 'health technology assessment' OR 'technology assessment, biomedical' (20.504results)
	3- (('devices'/exp OR 'apparatus' OR 'apparatus, equipment and supplies' OR 'device' OR 'equipment' OR 'equipment and supplies' OR 'instrument' OR 'instrument, device' OR 'instrumentation') AND 'biomedical technology assessment' OR 'health technology assessment' OR 'technology assessment, biomedical') AND ([english]/lim OR [portuguese]/lim OR [spanish]/lim) (19.533)
	4- #3 AND (2018:py OR 2019:py OR 2020:py OR 2021:py OR 2022:py OR 2023:py) (6.161)
	5- #3 AND (2018:py OR 2019:py OR 2020:py OR 2021:py OR 2022:py OR 2023:py) AND [embase]/lim NOT ([embase]/lim AND [medline]/lim) (2.093)
COCHRANE LIBRARY	Search Name: PESQUISA 2 GUIA ATS Date Run: 15/10/2022 02:40:37 Comment: first serach - last 5 years ID Search Hits #1 MeSH descriptor: [Equipment and Supplies] explode all trees 53449 #2 Equipment 19454 #3 Supplies 2211 #4 Devices 26413 #5 Device 55184 #6 Inventories 1114 #7 Inventory 28052 #8 Apparatus and Instruments 60 #9 Supplies and Equipment 1109 #10 Instruments and Apparatus 60 #11 Device,…	2621
web of science	(medical device *)OR (health technology assessment AND medical device*) OR ( health technology assessment AND clinician*) OR (medical device development AND clinician*)and English or Portuguese or Spanish	388
BVS	( mh:("Equipamentos e Provisões" AND "Avaliação da Tecnologia Biomédica")) AND ( la:("en" OR "es" OR "pt")) AND (year_cluster:[2018 TO 2022])	30

## Sheet: 03-05-2023
Database	Search strategy	Results
PubMed	("2022/10/14"[Date - Publication] : "3000"[Date - Publication]) AND ((((((((((((((("Equipment and Supplies"[Mesh]) OR (Equipment[Title/Abstract] AND Supplies[Title/Abstract])) OR (Supplies[Title/Abstract] AND Equipment[Title/Abstract])) OR (Apparatus[Title/Abstract] AND Instruments[Title/Abstract])) OR (Instruments[Title/Abstract] AND Apparatus[Title/Abstract])) OR (Supplies[Title/Abstract])) OR …	54
Cochrane Library	"Search Name: search 03/05/2023 Date Run: 03/05/2023 19:14:12 Comment: update ID Search Hits #1 MeSH descriptor: [Equipment and Supplies] explode all trees 61453 #2 Equipment 20586 #3 Supplies 2313 #4 Devices 28341 #5 Device 59049 #6 Inventories 1128 #7 Inventory 29859 #8 Apparatus and Instruments 63 #9 Supplies and Equipment 1167 #10 Instruments and Apparatus 63 #11 Device, Medical 17426 #12 Dev…	50
BVS	( mh:("Equipamentos e Provisões" AND "Avaliação da Tecnologia Biomédica")) AND ( la:("en" OR "es" OR "pt")) AND (year_cluster:[2022 TO 2023])	5
EMBASE	#1 ('apparatus'/exp OR 'apparatus' OR 'apparatus, equipment and supplies'/exp OR 'apparatus, equipment and supplies' OR 'device'/exp OR 'device' OR 'equipment'/exp OR 'equipment' OR 'equipment and supplies'/exp OR 'equipment and supplies' OR 'instrument'/exp OR 'instrument' OR 'instrument, device'/exp OR 'instrument, device' OR 'instrumentation'/exp OR 'instrumentation' OR 'devices'/exp OR 'devic…	53
	#2 ('health technology assessment'/exp OR 'health technology assessment' OR 'technology assessment, biomedical'/exp OR 'technology assessment, biomedical' OR 'biomedical technology assessment'/exp OR 'biomedical technology assessment') AND [article]/lim AND ([english]/lim OR [portuguese]/lim OR [spanish]/lim) AND [embase]/lim AND [2022-2023]/py (1.143 results)
	#3 (#1 AND #2) (245 results)
	#4 #3 AND [embase]/lim NOT ([embase]/lim AND [medline]/lim)
web of science	(medical device *)OR (health technology assessment AND medical device*) OR ( health technology assessment AND clinician*) OR (medical device development AND clinician*) (Tópico) and Todos de acesso aberto (Acesso Aberto) and English or Portuguese or Spanish (Idiomas)	62
