# Supplementary material for: Domains and Methods of Medical Device Technology Evaluation: A Systematic Review
Source: Public Health Rev. 2024 Jul 24;45:1606343. doi: 10.3389/phrs.2024.1606343 (PMC11303195; doi:10.3389/phrs.2024.1606343)
Supplement: Supplementary file 5 [file Table5.XLSX]

## Sheet: Métodos
ID	Article	Approach	Methodological considerations
1	A new health technology assessment system for devices: The first five years	Early HTA and Collaborative Research	For an economic sustainability agenda, it is crucial to have processes in place to identify new clinically beneficial and cost-effective technologies, promote their early adoption, and ideally replace less effective or more expensive technologies and practices. This can involve considering all levels of evidence and the cost-consequence economic model. It is important to establish an agenda to en…
2	A review of implementation frameworks to operationalize health technology assessment recommendations for medical technologies in the Singapore setting	Monitoring, Implementation, and Adoption	Unlike the implementation of decisions involving medications, which have well-established structures and processes, for the wide variety of MD, these pathways are scarce and challenging, as their adoption is highly dependent on the organizational feasibility of healthcare services. Therefore, it is necessary to establish a clear, robust, and adaptable implementation strategy for the adoption of n…
3	ANALYSIS of DUPLICATION and TIMING of HEALTH TECHNOLOGY ASSESSMENTS on MEDICAL DEVICES in EUROPE	Early HTA and Collaborative Research	Conducting MHT studies can contribute to identifying relevant technologies at an early stage and guide the appropriate timing for assessments. HTA bodies need to find the right timing for evaluation within the lifecycle of the medical device, considering the potential impact of the learning curve on measured outcomes, as it can distort effectiveness assessments. The wide heterogeneity of medical …
4	ASSESSING the VALUE of INNOVATIVE MEDICAL DEVICES and DIAGNOSTICS: The IMPORTANCE of CLEAR and RELEVANT CLAIMS of BENEFIT	Early HTA and Lifecycle Monitoring	Early HTA is crucial to determine which evidence is relevant and to have a clear understanding of where new products fit within the care pathways from the early stages of development. Successful development and adoption of medical devices rely on a clear vision of the benefits they will bring to patients and healthcare services, as well as where they will fit within the care continuum. This visio…
5	Assessment of Devices, Diagnostics and Digital Technologies: A Review of NICE Medical Technologies Guidance	Clinical Evidence and Conducting Clinical Trials	Given the low number of RCTs, especially in cases where blinding and randomization are challenging, statistical methods such as Bayesian approaches can be considered to systematically combine the treatment effects from both randomized and non-randomized studies, using bias-adjusted evidence synthesis. A collaborative effort involving academic, industry, and regulatory experts is necessary to asse…
6	Challenges in the Assessment of Medical Devices: The MedtecHTA Project	Comparative and Economic Evidence. Implementation and Dissemination.	Methods for assessing comparative effectiveness: Interventions involving the use of MD should be considered complex interventions due to the importance of user independence and context. Specific RCT designs need to be considered to address surgeon and patient preferences, incremental development, and user dependency. High-quality disease- or device-based registries are needed to assess long-term …
7	Challenges of Health Technology Assessment in Pluralistic Healthcare Systems: An ISPOR Council Report	Iterative Economic Model. Defining priority in HTA	Adapting external HTA reports can be more challenging if the local standard of care differs from the one used as a comparator in the model, or if the local population served is different from the one where the study was conducted. In such situations, additional analyses may be necessary to generate an estimate of clinical effect comparing the relevant alternatives. Adapting an existing HTA report…
8	Challenges with coverage with evidence development schemes for medical devices: A systematic review	Reduction of uncertainties in clinical and economic benefits. Risk sharing.	On one hand, uncertainties and the evidence gap between regulatory and market approval requirements, and on the other hand, the risk of errors in coverage and reimbursement decisions, have led to the introduction and increased use of coverage with evidence development (CED) schemes. These schemes aim to reduce uncertainties associated with safety, efficacy, and cost-effectiveness. They allow temp…
9	Characterising Uncertainty in the Assessment of Medical Devices and Determining Future Research Needs	Early access, sunk costs	The methods for statistically evaluating the learning curve are reported, and estimates of the learning curve profile can be obtained through formal elicitation of clinical expert judgments. Bayesian approaches to evidence synthesis are evolving over time and are particularly flexible because they facilitate the combination of prior information from initial technology assessments with more update…
10	Coverage with evidence development schemes for medical devices in Europe: characteristics and challenges	Performance-based risk sharing	To develop Performance-Based Risk Sharing Agreements (PBRSAs), the following steps are typically required: 1) Scheme assessment: Evaluate the suitability of the scheme by identifying candidate technologies and establishing criteria for prioritization and selection; 2) Scheme design: Determine the patient selection process, study designs, outcomes, and measurements to be used; 3) Implementation: D…
11	Critical Review of European Health-Economic Guidelines for the Health Technology Assessment of Medical Devices	MCDA. Cost-utility.	Where new clinical studies are not feasible, Bayesian methods can handle and synthesize data from a wide range of study designs. CED schemes allow early access to innovative technologies while encouraging the generation of further evidence post-market entry, shifting HTA from a single-point decision to an adaptive process, which can help address issues of dynamic pricing and incremental innovatio…
12	Decommissioning medical devices	Disinvestment	The process of disinvestment should be systematic and structured. It involves four stages: identification, context-specific prioritization, implementation, and impact evaluation. Candidates for disinvestment can be incidentally identified during the assessment of financial and human resource allocation within a healthcare system, or through the detection of variation in the use or clinical effect…
13	Economic evaluation as a tool in emerging technology assessment	Uncertainties and confounding factors.	To assess the final outcomes using certain types of medical devices, a better understanding of the care pathway, resource utilization, and how they change with the introduction of the technology is necessary. There is no universal guidance for outcome measurement, cost calculation, performance requirements, use of specific types of economic studies, and economic thresholds. If existing HTA criter…
14	Eleven years of economic evaluations of medical devices by the Spanish Network of Assessment Agencies. Methodological quality and cost-utility impact	Instruments for assessing the quality of economic studies and transferability.	Domains and items of the instruments for assessing the quality of economic analyses need to be adapted to consider the particularities of the different MD. Methods found used to assess transferability and checklist: – European Health Economics Evaluation Database Network – RedETS checklist –Adaptation of the European network of health technology assessment agencies (EUnetHTA) Economic evaluation …
15	Eliciting preferences for medical devices in South Korea: A discrete choice experiment	Willingness to Pay, Value in Health, MCDA	The discrete choice experiment is an attribute-based technique for measuring the value of a specific benefit, assuming that health interventions or policies can be described by their attributes and that respondents' valuation depends on the levels of these attributes. Attributes that influence the value of MD and should be considered when it comes to decisions about prices and reimbursement: seve…
16	Establishing a national HTA program for medical devices in Italy: Overhauling a fragmented system to ensure value and equal access to new medical technologies	Impact of recommendations with linkage on adoption in services	MDs are considered complex interventions and require the establishment of high-quality registries. An iterative approach to evaluation over time should be considered, recognizing and allowing for the particular characteristics of their variety, and using approaches for confounding adjustment in comparative studies of effectiveness. There is a need to follow international guidelines (e.g., EUnetHT…
17	European Collaboration in Health Technology Assessment (HTA): goals, methods and outcomes with specific focus on medical devices	Early, collaborative, and participatory HTA. Sharing scientific information.	It is necessary to have a database to inform partners and ongoing work on HTA studies to save resources and efforts. Collaborative activities involve the exchange of information on literature search protocols, extraction tables, information on the description and technical characteristics of the technology, as well as the health problem, executive summaries, and full reports. Project management o…
18	Exploration and preferential ranking of patient benefits of medical devices: A new and generic instrument for health economic assessments	Perspective of the patient. Involvement of stakeholders. Value in Health.	MDs can provide important patient benefits beyond the clinical outcome, benefits that can have a major impact on patients' physical, mental, and social well-being. This includes product properties that affect an individual's everyday life and quality of life in a broader sense, such as relating to social aspects, integrity and convenience. Instruments are used to assess beyond the expected benefi…
19	Formal Implementation of Cost-Effectiveness Evaluations in Japan: A Unique Health Technology Assessment System	Economic evaluation, coverage and pricing.	Methods for establishing reimbursement price and coverage: (1) similar efficacy comparison method and (2) cost calculation comparison method. The first method is applied when a comparator with similar efficacy and properties has already been reimbursed, and the price of a new product is set at the same level as the comparator. If a new product is assessed as innovative, a premium will be added. T…
20	Health technology assessment methods guidelines for medical devices: How can we address the gaps? The International Federation of Medical and Biological Engineering perspective	Economic evaluation. Organizational impact.	To help address the gaps and uncertainties of the organizational impact involving MD, it is recommended to gather as much data as possible to more accurately predict the product's lifespan. This can be achieved by using appropriate statistical methods to analyse different types of evidence, understanding maintenance requirements, conducting risk assessments, and performing technical analyses of t…
21	Health technology assessment of medical devices	Organizational impact, maintenance, and operational costs.	Regarding clinical assessment, the learning curve influences effectiveness, safety, and cost-effectiveness. To mitigate this impact, it is recommended to use pre- and post-market data and employ statistical methods to incorporate the impact of the learning curve into outcome and cost estimates. With regard to cost and economic evaluation, several aspects must be considered, including costs associ…
22	Health technology assessment of medical devices in low and middle income countries: Study design and preliminary results	Organizational impact. Dependence on local context and impacts on HTA.	The MDs are designed for specific conditions, and using them outside of those conditions can impact the safety, efficacy, and effectiveness of the technology. This situation becomes evident when equipment designed to be used in Europe, where ideal conditions for the MD to function are present, is used in low- and middle-income countries where environmental conditions are often poor and inefficien…
23	Health technology assessment of medical devices: current landscape, challenges, and a way forward	Usability, surrogate outcomes, linked analysis, implicit target population.	Limitation of RCT evidence for MD requires flexibility to consider other forms of evidence, such as case reports, cohort studies, case-control studies, and real-world evidence (RWE). RWE is relevant in post-market, coverage decisions, contracting, resource utilization, and treatment adherence. While current guidelines have emphasized the risk of bias associated with RWE, few guidelines have addre…
24	How innovation can be defined, evaluated and rewarded in health technology assessment	Attributes and criteria for evaluating innovation domain.	General framework of innovation: value relevance, comprehensibility, measurability, non-redundancy, independence, and comprehensiveness. Innovation is a criterion for technology adoption or pricing and reimbursement in many countries. Innovation is perceived and recommended by payers and HTA bodies, with some countries having more specific aspects of what is considered innovation. The attributes …
25	HTA of medical devices: Challenges and ideas for the future from a European perspective	Broad participation and regulatory alignment.	The need to involve stakeholders and stakeholders' contributions, expert groups, physicians, manufacturers, and scientific societies in the process to help gather more information due to the lack of (high-quality) evidence. Addressing user/patient preferences. MHT and implementation of new approaches such as CED. Accessible and transparent systems and databases, including pricing data. Approaches…
26	Implementation of coverage with evidence development schemes for medical devices: A decision tool for late technology adopter countries	Risk-sharing and transferability of RWE/ECR.	If evidence from ECRs is limited, RWE can extend the evidence base. It is important to note that RWE is more subject to local contextual factors compared to protocol-driven ECRs, so the feasibility of transferring RWE to countries needs to be explored. A systematic search and collection of relevant RWE, followed by an assessment of its equivalence to the local context, is crucial. Evaluation of e…
27	Improving the Methods for the Economic Evaluation of Medical Devices	Clinical and economic evidence. Diffusion.	It is necessary to include additional specific items for the intrinsic characteristics of medical devices in the checklist of the Consolidated Health Economic Evaluation Reporting Standards (CHEERS). The appropriateness of the time horizon should be defined consistently with the patients' life expectancy, the longevity of the MD, and its estimated replacement rate. RWD play an important role and …
28	Integrating the Voice of the Patient Into the Medical Device Regulatory Process Using Patient Preference Information	Patient preferences and perspectives.	Patient Preference Information (PPI) defined as "qualitative or quantitative assessments of the relative convenience or acceptability to patients of specific alternatives or choices between outcomes or other attributes that differ between alternative health interventions." PPI can inform us about which treatment benefits and risks are important to patients, how important they are, and what trade-…
29	Intrinsic properties of medical devices: considerations for economic evaluation	Specific intrinsic properties of a wide range of MD. CHEERS with additional items.	The MedtecHTA project recommended four specific criteria that should be evaluated in medical devices: learning curve, incremental innovation, dynamic pricing, and organizational impact. The assessment of general criteria based on clinical significance, economic viability, and operation, which are not applicable to all types of medical devices, depends on the level of health risk involved and intr…
30	Key Recommendations from the MedtecHTA Project	Early and iterative HTA. Regulatory alignment and HTA. Database. Organizational impact.	Aligning regulatory processes and HTA with joint scientific advice (regulator and payers) on data collection for industry, studies that generate data that meet both requirements. Harmonizing the ATS framework internationally (data collection, evidence synthesis, and economic evaluation), standardized international risk classification, determining appropriate levels of evidence requirements per ri…
31	Postlaunch evidence-generation studies for medical devices in Spain: The RedETS approach to integrate real-world evidence into decision making	Risk sharing and monitoring studies.	Defining criteria to select and prioritize technologies that require additional evidence generation, considering scientific and technical complexity, time and cost limitations, strategic involvement of multiple healthcare centers in different regions, scientific societies, industries, and patient associations. Studies encompassing protocols describing the study design, objectives, methodology, an…
32	Pushing the boundaries of evaluation, diffusion, and use of medical devices in Europe: Insights from the COMED project	RWD/RWE. Surrogate outcomes. mHealth HTA. Preliminary economic evaluation. Dissemination.	Necessary to establish methodological rigor in RWD-based studies and appropriate tools to control confounding and biases intrinsic to observational data. Increasing quality requirements for observational studies by adopting more rigorous and widely available methodologies is crucial to understanding the availability and nature of potential data sources to inform HTA decisions. The potential use o…
33	Quo Vadis HTA for Medical Devices in Central and Eastern Europe? Recommendations to Address Methodological Challenges	Clinical and economic evidence. Organizational impact. Surrogate outcomes.	Clinical evidence: Use relative efficacy and rigorous safety assessment from collaborative work. When relying on results from other countries, the absolute risk reduction should be adjusted based on local baseline risk, and uncertainty parameters should be explored with sensitivity analysis. Iterative reassessment should be considered when better evidence becomes available. Use of RWE when RCT ev…
34	Ten recommendations for assessing the comparative effectiveness of therapeutic medical devices: a targeted review and adaptation	Complexity of HTA in medical therapeutic devices (MTDs)	Considering MTDs (Medical Therapeutic Devices) as a complex intervention: the PICO framework should be expanded accordingly. Consider using a logic model to frame the question and expand PICO to understand the components of the intervention and the relationship between the intervention, modifying factors, and outcomes. Guidelines list characteristics of the target population, intervention, compar…
35	Testing a new taxonomic model for the assessment of medical devices: Is it plausible and applicable? Insights from HTA reports and interviews with HTA institutions in Europe	Prioritization of ATS demand in MD.	The classification and clustering model to denote the relevance of HTA in MD is useful in the context of prioritizing HTA demands, but it may be perceived as a limitation for certain systems. A differentiated approach regarding the extent of HTA: for lower-risk class MD, a simplified evaluation encompassing relevant elements may suffice, while higher-risk class MD requires a comprehensive HTA. In…
36	The reimbursement coverage decisions and pricing rules for medical devices in Taiwan	Pricing.	The pricing of medical devices can be related to robust clinical evidence. Special devices that outperform existing items based on evidence from randomized clinical trials, meta-analyses, or cohort studies can be priced with a premium, which can be considered to determine the premium rate. Factors that may be considered for determining the premium rate include greater clinical efficacy, increased…
37	Mapeamento dos bancos de dados em dispositivos médicos: revisão narrativa e o cenário brasileiro para avaliação com dados de mundo real (RWD)	RWD/RWE.	RWD collection must be relevant and reliable. Elaborate protocols and documents such as user consent, data protection, measurement security and apply statistical methods. Regulatory agencies should use RWD and RWE data to map the safety of MDs, as well as use them in regulatory evaluation, post-market surveillance, and evaluate innovations in MDs. RWD is a data source for HTA studies when there i…
38	An accelerated access pathway for innovative high-risk medical devices under the new European Union Medical Devices and health technology assessment regulations? Analysis and recommendations	Innovative high-risk (implantable and class III) MD and clinical evidence for them	Clinical investigations are required for all implantable and class III MDs. An accelerated approval program may provide clinical advantage or significant improvement in efficacy/safety when existing alternatives fail to meet the needs. Program advantages for applicants are: accelerated development and review, flexibility with regard to clinical trial designs (acceptance of surrogate or intermedia…
39	Current Medical Technology Reimbursement System in Japan	Reimbursement	Reimbursement of a new medical technology is carried out after regulatory approval by the Ministry of Health, Labour, and Welfare (MHLW). The medical technology manufacturer must submit a claim dossier with clinical and/or economic evidence and regulatory documents to obtain reimbursement. Reimbursement is divided into two categories, that of special treatment materials (STM) which include indivi…
40	Integrating organizational impacts into health technology assessment (HTA): an analysis of the content and use of existing evaluation frameworks	Organizational impact	The complexity of organizational impact can be challenging, especially in the healthcare industry, where organizations and their interactions are so numerous and intricate that it is difficult to represent them in a single model. One way to reduce this complexity is to perform analysis at three different levels, as proposed by the EUnetHTA Core Model: the microorganizational level, corresponding …
41	The added value of applying a disinvestment approach to the process of health technology assessment in Italy	Disinvestment	Divestment must be a guided process. Standardizing methodologies and procedures at an international level is necessary, along with the development of new methodological approaches, to generate and enhance evidence on disinvestment policies and practices. Health technology reassessment (HTR) and Knowledge Translation (KT) are important processes for optimizing technology use throughout its lifecyc…
